# Supplementary material for: Preoperative Clinical Predictors of Histologic Malignancy and Carcinoma Grade in 286 Canine Mammary Nodules from 92 Bitches: A Retrospective Study
Source: Animals (Basel). 2026 Jan 29;16(3):421. doi: 10.3390/ani16030421 (PMC12896456; doi:10.3390/ani16030421)
Supplement: Supplementary file 1 [file animals-16-00421-s001.zip]

Archive with 1 entries (1 files):
- animals-4095250-supplementary.pdf
